# Supplementary material for: Canine Gallbladder Erosion/Ulcer and Hemocholecyst: Clinicopathological Characteristics of 14 Cases
Source: Animals (Basel). 2023 Oct 26;13(21):3335. doi: 10.3390/ani13213335 (PMC10649012; doi:10.3390/ani13213335)
Supplement: Supplementary file 1 [file animals-13-03335-s001.zip]

Archive with 2 entries (2 files):
- Supplemental material/Supplemental Figure S2.pdf
- Supplemental material/Supplemental Table S1.pdf
